# Supplementary material for: Effect of Ethylene and Abscisic Acid on Steroid and Triterpenoid Synthesis in Calendula officinalis Hairy Roots and Saponin Release to the Culture Medium
Source: Plants (Basel). 2022 Jan 24;11(3):303. doi: 10.3390/plants11030303 (PMC8839607; doi:10.3390/plants11030303)
Supplement: Supplementary file 1 [file plants-11-00303-s001.zip]

Archive with 1 entries (1 files):
- plants-1560371-supplementary.pdf
